# Supplementary material for: FACl as a Bifunctional Additive to Enhance the Performance of Lead-Free Antimony-Based Perovskite Solar Cells
Source: Micromachines (Basel). 2025 Mar 27;16(4):379. doi: 10.3390/mi16040379 (PMC12029204; doi:10.3390/mi16040379)
Supplement: Supplementary file 1 [file micromachines-16-00379-s001.zip]

Archive with 1 entries (1 files):
- micromachines-3514364-supplementary.pdf
